# Supplementary material for: Phenylalanine Promotes Biofilm Formation of Meyerozyma caribbica to Improve Biocontrol Efficacy against Jujube Black Spot Rot
Source: J Fungi (Basel). 2022 Dec 17;8(12):1313. doi: 10.3390/jof8121313 (PMC9786301; doi:10.3390/jof8121313)
Supplement: Supplementary file 1 [file jof-08-01313-s001.zip]

Archive with 1 entries (1 files):
- jof-2084254-supplementary.pdf
